# Supplementary material for: Holy Smoke in Medieval Funerary Rites: Chemical Fingerprints of Frankincense in Southern Belgian Incense Burners
Source: PLoS One. 2014 Nov 12;9(11):e113142. doi: 10.1371/journal.pone.0113142 (PMC4229304; doi:10.1371/journal.pone.0113142)
Supplement: Table S1 — List of all identified molecules with mass spectral information and retention characteristics. (XLSX) [file pone.0113142.s003.xlsx]

## Sheet: R2, R9, Q10, Q11, Q12, L14, L15
Composition sample R2, R9, Q10, Q11, Q12, L14 and L15
Compound Systematic Name	Common Name	RT (min.)	RI	MW	R2	R9	Q10	Q11	Q12	L14	L15	Mass spectral data	Identification legend in tab "ref"
ALIPHATIC LIPIDS
n-Alkanes
pentacosane		30.806	2500	352				x	x	x			NIST11
heptacosane		34.484	2700	380				x	x	x			NIST11
nonacosane		37.934	2900	408				x	x	x			NIST11
hentriacontane		41.161	3102.01	436				x	x	x			NIST11
tritriacontane		44.162	3300	464					x				NIST11
n-Alkanols
eicosanol		28.061	2359.66	370				x	x	x			NIST11
docosanol		31.854	2555.98	398		x		x	x	x			NIST11
tetracosanol		35.422	2753.6	426		x		x	x	x			NIST11
hexacosanol		38.76	2950.3	454	x	x		x	x	x			NIST11
octacosanol		41.903	3150	482	x	x		x	x	x			NIST11
triacontanol		44.855	3347.89	510	x	x		x	x	x			NIST11
dotriacontanol		47.638	3544.87	538		x		x	x	x			NIST11
n-Alkanoic acids
tetradecanoic acid		17.331	1852.57	300	x	x		x	x	x	x		NIST11
hexadecanoic acid		21.637	2051.32	328	x	x		x	x	x	x		NIST11
octadecenoic acid		25.247	2221.22	354	x	x		x		x	x		NIST11
octadecanoic acid		25.814	2248.81	356	x	x		x	x	x	x		NIST11
eicosanoic acid		29.787	2447.39	384				x					NIST11
docosanoic acid		33.481	2644.46	412				x					NIST11
tetracosanoic acid		36.976	2843.65	440				x					NIST11
hexacosanoic acid		40.238	3042.6	468				x					NIST11
octacosanoic acid		43.312	3242.8	496				x					NIST11
triacontanoic acid		46.195	3441.5	524				x					NIST11
dotriacontanoic acid		48.928	n.d.	552				x					NIST11
DITERPENOIDS
Polycyclic aromatic hydrocarbons (PAHs)
phenanthrene		15.956	1788.42	178			x					152 178	NIST11
methylphenanthrene		18.337	1899.08	192			x					165 192	NIST11
methylphenanthrene		18.456	1904.56	192			x					165 192	NIST11
methylphenanthrene		18.839	1922.21	192			x					165 192	NIST11
methylphenanthrene		18.969	1928.2	192			x					165 192	NIST11
pimanthrene		21.534	2046.56	206			x					189 191 206	NIST11
simonellite isomer (?)		21.878	2062.46	252			x					165 195 237 252	M
tetrahydroretene		22.671	2099.12	238			x					153 165 181 195 223 238	NIST11, M
dihydroretene		22.809	2105.61	236			x					168 178 221 236	M
simonellite		23.398	2133.38	252			x					165 195 237 252	M
7-ethyl-1-methylphenantrene		23.785	2151.63	220			x					189 205 220	A
retene		25.113	2214.7	234	x	x	x			x	x	189204219234	NIST11, M
methylcyclopentenophenanthrene		26.587	2286.42	232			x					202 217 232	K
methylretene		26.824	2297.96	248			x					189 202 218 233 248	NIST11, M
methylretene		27.689	2341.09	248			x					189 202 218 233 248	NIST11, M
methylretene		28.402	2376.68	248			x					189 202 218 233 248	NIST11, M
methylretene		29.339	2424.26	248			x					189 202 218 233 248	NIST11, M
Abietanes
16,17,19-trisnorabieta-6,8,11,13-tetraene		20.152	1982.72	226			x					141 211 226	tentative
19-norabieta-8,11,13-triene		20.217	1985.71	256			x					159 185 241 256	NIST11, M
19-norabieta-4(18),8,11,13-tetraene		20.676	2006.89	254			x					141 197 239 254	M
18-norabieta-8,11,13-triene		21.002	2021.96	256			x					159 185 241 256	NIST11, M
15,16,17-trisnordehydroabietic acid		24.16	2169.31	330			x					73 131 197 315 330	NIST11, H, M
7-oxo-19-norabieta-8,11,13-triene		25.182	2218.05	270			x					173 199 255 270	M
7-oxo-19-norabieta-5,8,11,13-tetraene		25.488	2232.94	268			x					211 225 253 268	M
5α-9,10-secodehydroabietic acid		25.626	2239.66	374	x		x					73 133 146 263 284 359 374	E, F, L
7-oxo-18-norabieta-8,11,13-triene		26.036	2259.61	270			x					173 199 255 270	M
5β-9,10-secodehydroabietic acid		26.093	2262.38	374	x		x					73 133 146 263 284 359 374	E, F, L
16,17-bisnordehydroabietic acid		26.166	2265.94	344			x					73 211 329 344	H, J, L
dehydroabietol		27.104	2311.88	358			x					73 173 185 239 253 343 358	E
methyl dehydroabietate		27.735	2343.38	314	x	x	x			x	x	239 299 314	NIST11, N
16-nordehydroabietic acid		27.873	2350.27	358			x					73 225 237 343 358	H
13-isopropyl-5α-podocarpa-6,8,11,13-tetraene-16-oic acid	Δ6-dehydroabietic acid	28.191	2366.15	370			x					73 195 237 252 355 370	E
dehydroabietic acid		28.723	2392.71	372	x	x	x	x		x	x	73 173 239 255 357 372	NIST11, N
abietic acid		29.259	2420.13	374			x			x		73 185 213 241 256 359 374	NIST11, N
7-hydroxydehydroabietic acid		31.632	2544.12	460			x					73 191 237 252 417 445 460	L
15-hydroxydehydroabietic acid		32.237	2576.44	460			x					73 445 460	NIST11, L, N
methyl 7-oxodehydroabietate		32.329	2581.36	328	x		x	x		x		253 269 296 313 328	NIST11, N
7-oxodehydroabietic acid		32.662	2599.15	386			x					73 187 253 268 371 386	NIST11, L, N
Pimaranes
isopimara-8,15-dien-18-oic acid		26.009	2258.3	374	x		x					73 241 256 359 374	F, L
isopimara-8,15-dien-18-oic acid isomer (?)		26.522	2283.26	374	x		x					73 241 256 359 374	F, L
pimar-8-en-18-oic acid		26.759	2294.79	376			x					73 243 258 361 376	F
pimaric acid		27.043	2308.84	374	x		x					73 121 359 374	NIST11, L
sandaracopimaric acid		27.372	2325.26	374	x		x					73 121 359 374	L
isopimaric acid		27.651	2339.19	374	x		x					73 241 256 359 374	NIST11, L
isopimar-7-en-18-oic acid		28.352	2374.19	376	x		x					73 243 258 361 376	F
Phenolic diterpenoids
ferruginol		26.086	2262.04	358				x	x			73 247 261 275 301 343 358	B, G
totarol (free alcohol)		27.058	2309.59	286				x	x			69 175 189 201 271 286	NIST11
totarol (TMS)		27.678	2340.54	358				x	x			73 247 261 273 301 343 358	B, G
ferruginol-3-one		30.541	2486.32	372				x				73 275 289 315 357 372	G
totarol-3-one		31.498	2536.97	372				x	x			73 275 289 315 357 372	G
Cembranes
unknown		23.712	2148.18	272						x		59 93 107 121 135 229 272	-
serratol		23.957	2159.74	290				x		x	x	Figure 3	C, I
incensol		24.394	2180.34	306						x		Figure 3	C, D
incensol TMS		24.512	2185.9	378						x		73 93 125 157 183 228 335 363 378	C, D
cembrene isomer (?)		26.438	2279.17	272						x	x	69 83 95 105 120 135 145 159 189 229 244 257 272	C
TRITERPENOIDS
Pentacyclic triterpenoids (type oleanane, ursane, lupane and friedelane)
A-neo-oleana-3(5),12-diene		37.585	2879.47	408		x					x	coelution (similar to spectrum of A-neo-ursa-3(5),12-diene)	8, 13
A-neo-ursa-3(5),12-diene		38.247	2919.06	408		x					x	365 393 408	8, 13
oleana-2,9(11),12-triene		38.58	2939.34	406	x	x		x		x	x	253 255 270 391 406 (coelution)	tentative, cf. 8, 9
24-noroleana-3,9(11),12-triene		38.803	2952.92	392	x	x		x		x	x	239 (23) 255 (59) 377 (18) 392 (100)	1
ursa-2,9(11),12-triene		39.449	2992.27	406	x	x		x		x	x	253 255 270 391 406 (coelution)	tentative, cf. 8, 9
24-norursa-3,9(11),12-triene		39.691	3007.4	392	x	x		x	x	x	x	239 (20) 255 (64) 377 (15) 392 (100)	1
oleana-2,12-diene		39.878	3019.43	408	x	x		x	x	x	x	189 203 218 393 408 (coelution)	8, 13
24-noroleana-3,12-diene		39.909	3021.43	394	x	x		x	x	x	x	175 (14) 189 (13) 203 (51) 218 (100) 379 (3) 394 (4)	1, 11
ursa-2,12-diene		40.579	3064.54	408	x	x		x	x	x	x	189 203 218 393 408 (coelution)	8, 13
24-norursa-3,12-diene		40.648	3068.98	394	x	x		x	x	x	x	175 (16) 189 (16) 203 (22) 218 (100) 379 (4) 394 (7)	1, 11
3α-hydroxy-olean-12-ene	epi-β-amyrin	42.929	3217.03	498	x	x		x	x	x	x	75 (16) 175 (16) 189 (18) 190 (45) 203 (39) 218 (100) 393 (3) 498 (1)	5
oleana-9(11),12-dien-3-one		43.159	3232.5	422	x	x		x		x		255 (24) 269 (17) 407 (12) 422 (100)	9
A-neo-oleana-3(5),9(11),12-triene		43.278	3240.51	406						x	x	coelution (similar to spectrum of A-neo-ursa-3(5),9(11),12-triene)	tentative, cf. 8, 9
3α-hydroxy-urs-12-ene	epi-α-amyrin	43.32	3243.34	498	x	x		x	x	x	x	73 (20) 175 (16) 189 (25) 190 (53) 203 (18) 218 (100) 393 (4) 498 (2)	5
3α-hydroxy-lup-20(29)-ene	epi-lupeol	43.454	3252.36	498	x	x		x		x	x	73 (65) 95 (58) 107 (50) 121 (51) 135 (45) 189 (100) 203 (34) 379 (19) 408 (13) 498 (11)	5
3-O-acetoxy-oleana-9(11),12-diene		43.844	3278.6	466	x	x		x		x	x	coelution (similar to spectrum of 3-O-acetoxy-ursa-9(11),12-diene)	tentative, cf. 8, 9
oleana-2,9(11),12-trien-24-oic acid		43.936	3284.79	508		x		x				coelution (similar to spectrum of ursa-2,9(11),12-trien-24-oic acid)	suppl. info S3
ursa-9(11),12-dien-3-one		43.967	3286.88	422	x	x		x		x	x	256 (24) 269 (17) 407 (12) 422 (100)	9
A-neo-ursa-3(5),9(11),12-triene		44.112	3296.64	406		x		x		x	x	253 (18) 267 (4) 363 (34) 391 (29) 406 (100)	tentative, cf. 8, 9
24-noroleana-3,12-dien-11-one		44.273	3307.67	408	x	x		x		x	x	189 (10) 203 (6) 218 (8) 232 (100) 393 (9) 408 (18)	1
3-O-acetoxy-ursa-9(11),12-diene		44.514	3324.33	466	x	x		x		x	x	255 (25) 295 (4) 391 (9) 451 (2) 466 (100)	tentative, cf. 9
olean-12-en-3-one	β-amyrenone	44.545	3326.47	424	x	x		x	x	x	x	coelution (similar to spectrum of α-amyrenone)	NIST11, 5
24-norursa-3,12-dien-11-one		44.568	3328.06	408	x	x		x	x	x	x	coelution (similar to spectrum of 24-noroleana-3,12-dien-11-one)	1
ursa-2,9(11),12-trien-24-oic acid		44.74	3339.94	508	x	x		x				Figure 4c	suppl. info S3
oleana-2,12-dien-24-oic acid	Δ2-α-boswellic acid	45.042	3360.82	510		x		x				Figure 4a	suppl. info S3
3-O-acetoxy-olean-12-ene	β-amyrin acetate	45.167	3369.45	468		x						189 (11) 203 (26) 218 (100) 453 (1) 468 (5)	NIST11
urs-12-en-3-one	α-amyrenone	45.192	3371.18	424	x	x		x	x	x	x	189 (19) 203 (20) 218 (100) 409 (5) 424 (8)	NIST11, 5
3-O-acetoxy-urs-12-ene	α-amyrin acetate	45.529	3394.47	468	x	x			x	x	x	189 (27) 203 (25) 218 (100) 453 (5) 468 (21)	NIST11
ursa-2,12-dien-24-oic acid	Δ2-β-boswellic acid	45.685	3405.38	510		x		x				Figure 4b	suppl. info S3
lupa-2,20(29)-dien-24-oic acid	Δ2-lupeolic acid	45.827	3415.44	510				x				coelution	tentative, suppl. S3
3β-hydroxy-olean-12-en-24-oic acid	α-boswellic acid	46.371	3453.97	600		x						73 (42) 189 (14) 203 (36) 218 (100) 292 (64) 495 (1) 585 (3) 600 (2)	1, 5
3β-hydroxy-urs-12-en-24-oic acid	β-boswellic acid	46.746	3480.52	600		x		x				73 (62) 189 (20) 203 (20) 218 (100) 292 (99) 495 (6) 585 (8) 600 (3)	1, 5
3β-hydroxy-lup-20(29)-en-24-oic acid	lupeolic acid	46.887	3490.51	600		x						73 (100) 121 (34) 147 (35) 273 (29) 292 (31) 471 (26) 495 (5) 510 (6) 585 (7) 600 (6)	5
friedelin		47.435	3530.11	426					x			69 (100) 81 (67) 95 (82) 109 (86) 123 (70) 125 (70) 218 (29) 273 (34) 411 (10) 426 (29)	NIST11
3β-hydroxy-olean-12-en-11-one	11-keto-β-amyrin	47.825	3558.47	512		x				x	x	coelution (similar to spectrum of 11-keto-α-amyrin)	tentative, cf. 1
olean-12-ene-3,11-dione	11-keto-β-amyrenone	47.982	3569.89	438	x	x		x		x	x	135 (89) 232 (100) 273 (85) 299 (14) 410 (17) 423 (16) 438 (22)	tentative, cf. 1
3β-hydroxy-urs-12-en-11-one	11-keto-α-amyrin	48.246	3589.09	512	x	x		x		x	x	135 (100) 232 (29) 273 (55) 407 (55) 422 (45) 497 (3) 512 (3)	tentative, cf. 1
urs-12-ene-3,11-dione	11-keto-α-amyrenone	48.526	n.d.	438	x	x		x		x	x	135 (62) 232 (59) 273 (100) 299 (19) 410 (13) 423 (13) 438 (18)	tentative, cf. 1
3-O-acetoxy-olean-12-en-11-one	11-keto-β-amyrin acetate	48.756	n.d.	482		x				x	x	coelution (similar to spectrum of 11-keto-α-amyrin acetate)	tentative, cf. 1
11-oxo-ursa-2,12-dien-24-oic acid		49.042	n.d.	524	x	x		x	x			Figure 4d	suppl. info S3
3-O-acetoxy-urs-12-en-11-one	11-keto-α-amyrin acetate	49.1	n.d.	482		x				x	x	135 (43) 175 (26) 232 (76) 273 (100) 422 (14) 482 (25)	tentative, cf. 1
3-O-acetoxy-urs-12-en-24-oic acid	β-boswellic acid acetate	49.131	n.d.	570		x		x				73 (28) 175 (19) 189 (15) 203 (20) 218 (100) 292 (43) 495 (2) 555 (1) 570 (2)	1, 5
Mono-and polyaromatic triterpenoid derivatives
des-A-oleana-5(10),12-diene		28.838	2398.45	326	x	x		x		x	x	95 (68) 108 (100) 173 (25) 189 (15) 218 (10) 255 (19) 311 (31) 326 (28)	10
des-A-ursa-5(10),12-diene		29.646	2440.11	326	x	x		x		x	x	95 (85) 108 (100) 173 (24) (218 (15) 243 (11) 255 (28) 311 (43) 326 (33)	10
des-A-oleana-5(10),9(11),12-triene		28.788	2395.96	324		x		x		x	x	coelution (similar to spectrum of des-A-ursa-5(10),9(11),12-triene)	tentative, cf. 9, 10
des-A-ursa-5(10),9(11),12-triene		29.852	2450.75	324	x	x		x		x	x	91 (21) 133 (23) 147 (19) 171 (100) 197 (13) 228 (18) 309 (14) 324 (68)	tentative, cf. 9, 10
des-A-26,27-dinoroleana-5,7,9,11,13-pentaene		29.803	2448.22	292	x	x		x		x	x	coelution (similar to spectrum of des-A-26,27-dinorursa-5,7,9,11,13-pentaene)	2, 7, 10	synonym = 3,3,7,12a-tetramethyl-1,2,3,4,4a,11,12,12a-octahydrochrysene
des-A-26,27-dinorursa-5,7,9,11,13-pentaene		30.12	2464.58	292	x	x		x		x	x	165 (17) 168 (16) 178 (22) 193 (20) 207 (100) 277 (3) 292 (74)	2, 7, 10	synonym = 4,3,7,12a-tetramethyl-1,2,3,4,4a,11,12,12a-octahydrochrysene
1,9-dimethylchrysene		35.281	2745.54	256	x	x		x	x	x		239 (23) 256 (100)	4
24,25-dinoroleana-1,3,5(10),12-tetraene		40.139	3036.23	376	x	x		x		x	x	coelution	3, 7, 13
24,25-dinorursa-1,3,5(10),12-tetraene		40.969	3089.64	376	x	x		x		x	x	105 (12) 131 (12) 145 (100) 158 (93) 361 (24) 376 (15)	3, 7, 13
24,25-dinorursa-1,3,5(10),9(11),12-pentaene		41.321	3112.35	374	x	x		x		x	x	145 (14) 159 (32) 172 (34) 221 (77) 359 (10) 374 (100)	7
24,25,26,27-tetranoroleana-1,3,5(10),6,8,11,13-heptaene		42.566	3192.88	342	x	x		x		x	x	coelution	3, 7, 12	synonym = 2,2,4a,9-tetramethyl-1,2,3,4,4a,5,6,14b-octahydropicene
24,25,26,27-tetranorursa-1,3,5(10),6,8,11,13-heptaene		42.78	3207	342	x	x		x		x	x	229 (15) 242 (21) 243 (22) 257 (100) 258 (38) 342 (99)	3, 7, 12	synonym = 1,2,4a,9-tetramethyl-1,2,3,4,4a,5,6,14b-octahydropicene
24,25,26,27-tetranoroleana-1,3,5(10),6,8,11,13,15-octaene		41.23	3106.47	340		x		x		x	x	coelution	3, 7
24,25,26,27-tetranorursa-1,3,5(10),6,8,11,13,15-octaene		41.635	3132.66	340	x	x		x		x	x	239 (32) 255 (100) 256 (59) 269 (28) 270 (21) 325 (20) 340 (93)	3, 7
2,2,9-trimethyl-1,2,3,4-tetrahydropicene		45.153	3368.49	324				x				309 324 (coelution)	7, 12
1,2,9-trimethyl-1,2,3,4-tetrahydropicene		45.475	3390.74	324				x				268 (69) 309 (5) 324 (100) (coelution)	7, 12
2,9-dimethylpicene		47.052	3502.25	306		x		x				289 (19) 306 (100)	12
Tetracyclic triterpenoids (type roburic acid, tirucallane)
4(23)-dihydroroburic acid (?)		44.127	3297.64	514				x				73 (34) 189 (9) 203 (12) 218 (100) 369 (9) 471 (3) 499 (7) 514 (10)	6
tirucallol		44.587	3329.37	498		x						69 393 483 498 (coelution)	NIST11
3-oxo-tirucalla-8,24-dien-21-oic acid	β-elemonic acid	47.412	3528.44	526		x		x				73 (100) 297 (73) 393 (99) 429 (28) 444 (40) 511 (46) 526 (8)	1
3-hydroxy-tirucalla-8,24-dien-21-oic acid	β-elemolic acid	47.691	3548.73	570		x		x				coelution	1
3-O-acetoxy-tirucalla-8,24-dien-21-oic acid	β-elemolic acid acetate	47.718	3550.69	600		x		x				coelution	1

## Sheet: N13
Composition sample N13
Compound Name	RT (min.)	absorbed residue	surface residue
Fatty acids and monoacylglycerides
dodecanoic acid (C12:0)	13.231	x	x
tetradecanoic acid (C14:0)	17.331	x	x
iso-pentadecanoic acid (iC15:0)	18.682	x	x
anteiso-pentadecanoic acid (aiC15:0)	18.858	x	x
n-pentadecanoic acid (C15:0)	19.478	x	x
hexadecenoic acid (C16:1)	21.4	x	x
hexadecanoic acid (C16:0)	21.637	x	x
iso-heptadecanoic acid (iC17:0)	22.966	x	x
anteiso-heptadecanoic acid (aiC17:0)	23.149	x	x
n-heptadecanoic acid (C17:0)	23.743	x	x
octadecenoic acid (C18:1)	25.247	x	x
octadecanoic acid (C18:0)	25.814	x	x
eicosanoic acid (C20:0)	29.787	x	x
docosanoic acid (C22:0)	33.481	x	x
tricosanoic acid (C23:0)	35.273	x	x
tetracosanoic acid (C24:0)	36.976	x	x
monopalmitin	32.804	x	x
monostearin	36.234	x	x
Fatty acid oxidation products
alkylphenyl C18:0	25.917	x	x
alkylphenyl C18:0	26.193	x	x
10-hydroxyoctadecanoic acid	29.646	x	x
9,10-dihydroxyoctadecanoic acid	31.958	x	x
9,10-dihydroxyoctadecanoic acid	32.23	x	x
hentriacontanone	43.974	x	x
dotriacontanone	46.876	x	x
tritriacontanone	49.609	x	x
n-Alkanols
docosanol (OH22)	31.854	x	x
tetracosanol (OH24)	35.422	x	x
hexacosanol (OH26)	38.76	x	x
octacosanol (OH28)	41.903	x	x
triacontanol (OH30)	44.855	x	x
dotriacontanol (OH32)	47.638	x	x
Steroids
coprostanol	40.591		x
epicoprostanol	40.709		x
cholesterol	41.995		x
sitosterol	44.939		x
3-hydroxycholest-5-en-7-one	46.267		x

## Sheet: Ref
Legend to reference codes
NIST11	NIST Mass spectral database
DITERPENOIDS
A	Cai X, Brown S, et al (2004) Regiospecific synthesis of alkylphenanthrenes using a combined directed ortho and remote metalation - Suzuki-Miyaura cross coupling strategy. Can J Chem 82: 195-205.
B	Cox RE, Yamamoto S, et al (2007) Oxygenated di- and tricyclic diterpenoids of southern hemisphere conifers. Biochem Syst Ecol 35: 342-362.
C	Hamm S, Bleton J, et al (2005) A chemical investigation by headspace SPME and GC-MS of volatile and semi-volatile terpenes in various olibanum samples. Phytochemistry 66: 1499-1514.
D	Moussaieff A, Shohami E, et al (2007) Incensole acetate, a novel anti-inflammatory compound isolated from Boswellia resin, inhibits nuclear factor-kappa B activation. Molecular Pharmacology 72: 1657-1664.
E	Otto A, Simoneit BRT (2001) Chemosystematics and diagenesis of terpenoids in fossil conifer species and sediment from the Eocene Zeitz formation, Saxony, Germany. Geochim Cosmochim Ac 65: 3505-3527.
F	Otto A, Simoneit BRT, et al (2002) Terpenoid composition of three fossil resins from Cretaceous and Tertiary conifers. Rev Palaeobot Palyno 120: 203-215.
G	Popova MP, Graikou K, et al (2010) GC-MS profiling of diterpene compounds in Mediterranean Propolis from Greece. J Agric Food Chem 58: 3167-3176.
H	Reunanen M, Ekman R, Heinonen M (1989) Analysis of Finnish Pine Tar and Tar from the Wreck of Frigate St. Nikolai. Holzforschung 43: 33-39.
I	Schmidt TJ, Kaiser M, Brun R (2011) Complete Structural Assignment of Serratol, a Cembrane-Type Diterpene from Boswellia serrata, and Evaluation of Its Antiprotozoal Activity. Planta Medica 77: 849-850.
J	Simoneit BRT, Mazurek MA (1982) Organic matter of the troposphere - II. Natural background of biogenic lipid matter in aerosols over the rural Western United States. Atmos Environ 16: 2139-2159.
K	Simoneit BRT, Rogge WF, et al (2000) Molecular characterization of smoke from campfire burning of pine wood (Pinus elliottii). Chemosphere - Global Change Science 2: 107-122.
L	Stacey RJ, Cartwright CR, McEwan C (2006) Chemical characterization of ancient Mesoamerican 'copal' resins: preliminary results. Archaeometry 48: 323-340.
M	Standley LJ (1987) Determination of Molecular Signatures of Natural and Thermogenic Products in Tropospheric Aerosols - Input and Transport [dissertation]. Oregon State University.
N	van den Berg KJ, Boon JJ, et al (2000) Mass spectrometric methodology for the analysis of highly oxidized diterpenoid acids in Old Master paintings. J Mass Spectrom 35: 512-533.
TRITERPENOIDS
1	Basar, S. (2005) Phytochemical investigations on Boswellia species [dissertation]. University of Hamburg.
2	Freeman KH, Boreham CJ, et al (1994) The Effect of Aromatization on the Isotopic Compositions of Hydrocarbons During Early Diagenesis. Org Geochem 21: 1037-1049.
3	Jacob J, Disnar JR, et al (2007) Contrasted distributions of triterpene derivatives in the sediments of Lake Caco reflect paleoenvironmental changes during the last 20,000 yrs in NE Brazil. Org Geochem 38: 180-197.
4	Killops SD, Raine JI, et al (1995) Chemostratigraphic evidence of higher-plant evolution in the Taranaki Basin, New Zealand. Org Geochem 23: 429-445.
5	Mathe C, Culioli G, et al (2004) Characterization of archaeological frankincense by gas chromatography-mass spectrometry. J Chromatogr A 1023: 277-285.
6	Simoneit BRT, Xu, Y, et al (2009) Photochemical alteration of 3-oxygenated triterpenoids: implications for the origin of 3,4-seco-triterpenoids in sediments. Chemosphere 74: 543-550.
7	Stout SA (1992) Aliphatic and Aromatic Triterpenoid Hydrocarbons in A Tertiary Angiospermous Lignite. Org Geochem 18: 51-66.
8	ten Haven HL, Peakman TM, Rullkotter J (1992) Delta-2-Triterpenes - Early Intermediates in the Diagenesis of Terrigenous Triterpenoids. Geochim Cosmochim Ac 56: 1993-2000.
9	ten Haven HL, Peakman TM, Rullkotter J (1992) Early Diagenetic Transformation of Higher-Plant Triterpenoids in Deep-Sea Sediments from Baffin-Bay. Geochim Cosmochim Ac 56: 2001-2024.
10	Trendel JM, Lohmann F, et al (1989) Identification of des-A-triterpenoid hydrocarbons occuring in surface sediments. Tetrahedron 45: 4457-4470.
11	vanBergen PF, Peakman TM, et al (1997) Chemical evidence for archaeological frankincense: Boswellic acids and their derivatives in solvent soluble and insoluble fractions of resin-like materials. Tetrahedron Lett 38: 8409-8412.
12	Wakeham SG, Schaffner C, Giger W (1980) Polycyclic aromatic hydrocarbons in recent lake sediments - II. Compounds derived from biogenic precursors during early diagenesis. Geochim Cosmochim Ac 44: 415-429.
13	Wolff GA, Trendel JM, Albrecht P (1989) Novel Monoaromatic Triterpenoid Hydrocarbons Occurring in Sediments. Tetrahedron 45: 6721-6728.
